# Supplementary material for: The gastrointestinal and microbiome impact of a resistant starch blend from potato, banana, and apple fibers: A randomized clinical trial using smart caps
Source: Front Nutr. 2022 Sep 29;9:987216. doi: 10.3389/fnut.2022.987216 (PMC9559413; doi:10.3389/fnut.2022.987216)
Supplement: Supplementary file 1 [file Presentation_1.zip]

Archive with 6 entries (6 files):
- Figure S2a.JPEG
- Figure S2b.JPEG
- Figure S3a.JPEG
- Figure S3b.JPEG
- Figure S4.JPEG
- Figure S1.pdf
