# Supplementary material for: The gastrointestinal and microbiome impact of a resistant starch blend from potato, banana, and apple fibers: A randomized clinical trial using smart caps
Source: Front Nutr. 2022 Sep 29;9:987216. doi: 10.3389/fnut.2022.987216 (PMC9559413; doi:10.3389/fnut.2022.987216)
Supplement: Supplementary file 2 [file Data_Sheet_1.xlsx]

## Sheet: S1
Table S1. List of foods to avoid or maintain consumption.
Prebiotics–not to be taken as supplements (exclusionary criteria) Fiber supplements such as psyllium husk, acacia gum, arabinoxylan, cellulose, locust bean gum, polydextrose, resistant starch, guar gum, apple pectin, etc. Inulin Sources(chicory root fiber, Jerusalem artichoke, inulin, products that list inulin) Certain kinds of fats (CLA, conjugated linoleic acid or PUFAs, polyunsaturated fatty a…
Instructions to maintain, not change, intake for the following foods:
For example, if you already have yogurt for breakfast every day, please continue to eat yogurt for breakfast every day. If you do not already eat yogurt for breakfast every day, please do not start to eat yogurt for breakfast every day.
Foods that may contain bacterial strains: Yogurt, especially yogurt with live active cultures Apple cider vinegar Miso soup Kimchi Sauerkraut Pickled vegetables Kombucha Packaged foods that have probiotics added to them –indicated on label.
Foods that contain fiber: Fruits and vegetables Grains Beans and legumes Cereals Crackers Breads Packaged food that has fiber (i.e., 3 or more grams per serving), for example, Fiber bars

## Sheet: S2
Table S2. Changes in Stool Frequency and Form, Wellbeing and Sleep Disturbance Outcomes during the study, ITT analysis. Data are means +/- standard deviation (SD). Mean of the change (size of effect) in subjects with available data from baseline to the respective visit are presented with the confidence interval (CI) per the CONSORT guidelines.
	Group	Baseline	Visit 3		Visit 4		Visit 5
Outcome			Mean ± SD	Mean change (CI)	Mean ± SD	Mean change (CI)	Mean ± SD	Mean change (CI)
Stools Per Day	PS	1.25 ± 0.50	1.37 ± 0.34	0.12 (-0.11 - 0.35)	1.42 ± 0.45	0.18 (-0.27 - 0.62)	1.35 ± 0.47	0.11 (-0.13 - 0.35)
	RSB111	1.26 ± 0.62	1.42 ± 0.80	0.16 (-0.09 - 0.41)	1.39 ± 0.49	0.12 (-0.17 - 0.41)	1.39 ± 0.57	0.12 (-0.33 - 0.57)
	RSB122	1.26 ± 0.52	1.47 ± 0.52	0.12 (-0.15 - 0.40)	1.37 ± 0.37	0.06 (-0.18 - 0.29)	1.30 ± 0.42	0.08 (-0.24 - 0.39)
	RSB123	1.08 ± 0.32	1.09 ± 0.19	0.02 (-0.23 - 0.26)	1.08 ± 0.25	0 (-0.19 - 0.19)	1.17 ± 0.32	0.09 (-0.18 - 0.36)
Bristol Stool Form Score	PS	4.02 ± 0.99	4.16 ± 1.06	0.14 (-1.04 - 1.32)	4.26 ± 0.70	0.24 (-0.53 - 1.00)	3.75 ± 1.14	-0.27 (-0.92 - 0.39)
	RSB111	3.44 ± 1.08	3.62 ± 1.11	0.18 (-0.44 - 0.80)	3.52 ± 0.52	0.25 (-0.46 - 0.96)	3.44 ± 0.57	0.17 (-0.55 - 0.88)
	RSB122	3.91 ± 1.06	3.77 ± 0.87	-0.71 (-2.94 - 1.52)	3.51 ± 1.11	-0.64 (-1.38 - 0.09)	3.96 ± 0.41	-0.03 (-0.84 - 0.78)
	RSB123	3.50 ± 0.81	4.17 ± 0.58	0.68 (0.02 - 1.33)	3.97 ± 0.87	0.47 (-0.29 - 1.23)	4.22 ± 0.70	0.73 (0.02 - 1.44)
Wellbeing (PROMIS Score)	PS	53.39 ± 3.97	56.36 ± 6.84	3.17 (-1.56 - 7.89)	54.44 ± 8.52	1.26 (-3.66 - 6.17)	54.56 ± 8.39	1.17 (-3.31 - 5.65)
	RSB111	55.42 ± 6.83	54.71 ± 6.35	-0.71 (-2.94 - 1.52)	56.02 ± 7.11	-0.12 (-2.90 - 2.66)	57.12 ± 7.56	0.98 (-2.31 - 4.26)
	RSB122	54.98 ± 4.53	55.62 ± 5.72	0.07 (-2.70 - 2.83)	55.95 ± 6.14	0.97 (-1.87 - 3.81)	56.57 ± 7.10	1.60 (-3.61 - 6.80)
	RSB123	57.23 ± 3.01	60.18 ± 6.87	2.95 (-0.79 - 6.69)	58.81 ± 5.64	1.58 (-1.73 - 4.90)	59.82 ± 7.58	2.59 (-2.30 - 7.49)
Sleep Disturbance (PROMIS Score)	PS	54.76 ± 6.14	52.61 ± 7.91	-1.82 (-11.12 - 7.48)	53.89 ± 7.63	-0.54 (-9.69 - 8.61)	50.14 ± 6.95	-4.62 (-12.49 - 3.26)
	RSB111	52.31 ± 9.52	50.74 ± 10.47	-1.57 (-3.65 - 0.51)	52.18 ± 10.23	-0.08 (-3.22 - 3.06)	49.86 ± 14.17	-2.40 (-6.83 - 2.03)
	RSB122	52.20 ± 7.36	51.53 ± 4.58	-1.25 (-4.98 - 2.48)	50.95 ± 6.63	-1.25 (-5.06 - 2.55)	46.93 ± 10.07	-5.27 (-10.87 - 0.32)
	RSB123	47.16 ± 7.22	44.88 ± 7.84	-2.28 (-5.23 - 0.67)	46.58 ± 7.51	-0.58 (-5.23 - 4.07)	45.26 ± 8.06	-1.90 (-6.78 - 2.98)

## Sheet: S3
Table S3. Changes in SCFA, GI symptoms, Stool Frequency and Form, Wellbeing and Sleep Disturbance Outcomes during the study, PP analysis. Data are means ± standard deviation (SD). Mean of the change (size of effect) in subjects with available data from baseline to the respective visit are presented with the confidence interval (CI) per CONSORT guidelines.
	Group	Baseline	Visit 3		Visit 4		Visit 5
Outcome			Mean ± SD	Mean change (CI)	Mean ± SD	Mean change (CI)	Mean ± SD	Mean change (CI)
Acetate (micromol/g)	PS	25.00 ± 13.94	21.42 ± 15.30	-1.64 (-5.09 - 1.82)	41.67 ± 30.77	11.00 (-3.22 - 25.22)	37.64 ± 26.97	10.61 (-3.03 - 24.25)
	RSB111	29.17 ± 11.43	17.76 ± 11.63	-11.41** (-16.65 - -6.17)	32.00 ± 21.90	4.75 (-3.76 - 13.27)	19.56 ± 11.48	-6.63** (-9.96 - -3.31)
	RSB122	23.19 ± 15.60	26.48 ± 10.96	3.28 (-1.02 - 7.59)	36.40 ± 29.52	11.22* (2.66 - 19.78)	27.85 ± 12.12	4.66 (-2.48 - 11.80)
	RSB123	27.01 ± 14.70	33.59 ± 11.11	4.21 (0.61 - 7.80)	40.70 ± 13.21	11.31* (2.60 - 20.03)	40.49 ± 13.15	12.27* (2.79 - 21.75)
Propionate (micromol/g)	PS	10.78 ± 7.54	6.88 ± 5.41	-2.87* (-3.88 - -1.86)	9.11 ± 6.30	-3.37* (-4.88 - -1.86)	12.11 ± 8.41	0.22 (-3.80 - 4.24)
	RSB111	11.80 ± 6.36	7.89 ± 3.41	-3.90** (-5.96 - -1.85)	11.19 ± 7.20	-0.03 (-2.92 - 2.86)	7.86 ± 4.02	-2.54** (-3.50 - -1.58)
	RSB122	10.50 ± 6.35	9.06 ± 4.31	-1.44* (-2.60 - -0.28)	13.39 ± 9.92	2.04 (-0.54 - 4.62)	12.24 ± 9.79	1.74 (-1.38 - 4.86)
	RSB123	11.93 ± 6.60	13.23 ± 4.89	0.03 (-2.53 - 2.59)	15.38 ± 5.26	2.18 (-1.35 - 5.71)	13.71 ± 4.22	0.50 (-3.13 - 4.14)
n-Butyrate (micromol/g)	PS	11.19 ± 9.32	10.64 ± 5.83	1.51 (-0.94 - 3.95)	14.86 ± 9.51	0.06 (-4.14 - 4.26)	16.12 ± 10.32	1.88 (-2.07 - 5.83)
	RSB111	10.74 ± 4.37	7.97 ± 5.35	-2.78** (-4.14 - -1.41)	13.91 ± 8.03	3.64* (0.96 - 6.32)	8.30 ± 5.13	-2.28** (-3.43 - -1.12)
	RSB122	10.23 ± 6.22	8.94 ± 3.80	-1.28 (-2.64 - 0.07)	12.04 ± 7.68	0.81 (-1.39 - 3.00)	12.82 ± 9.07	2.59 (-1.73 - 6.92)
	RSB123	9.99 ± 3.94	11.18 ± 3.82	0.11 (-1.74 - 1.96)	15.89 ± 7.26	4.82* (1.59 - 8.04)	11.53 ± 4.55	0.39 (-2.13 - 2.91)
Total SCFA (micromol/g)	PS	46.17 ± 30.31	37.13 ± 27.52	-3.86 (-10.21 - 2.48)	64.70 ± 46.96	7.26 (-9.98 - 24.51)	65.84 ± 45.37	13.17 (-7.84 - 34.17)
	RSB111	51.45 ± 18.95	32.46 ± 18.42	-18.99** (-27.28 - -10.7)	56.52 ± 36.47	8.03 (-5.68 - 21.74)	34.61 ± 20.95	-12.27** (-16.95 - -7.58)
	RSB122	43.76 ± 27.42	44.50 ± 17.77	0.74 (-5.37 - 6.86)	61.82 ± 46.57	14.25* (1.25 - 27.25)	52.76 ± 29.14	9.00 (-4.82 - 22.82)
	RSB123	48.28 ± 25.45	57.99 ± 18.52	4.33 (-2.44 - 11.11)	71.98 ± 24.49	18.32* (3.96 - 32.68)	65.74 ± 20.82	13.18 (-1.99 - 28.34)
Diarrhea (PROMIS score)	PS	47.42 ± 6.01	47.12 ± 8.24	0.08 (-2.08 - 2.24)	45.45 ± 7.99	-1.58* (-3.06 - -0.11)	45.59 ± 5.78	-1.89 (-5.20 - 1.43)
	RSB111	45.70 ± 6.49	42.37 ± 5.05	-3.33* (-5.27 - -1.38)	43.62 ± 4.92	-1.32 (-2.91 - 0.28)	45.24 ± 5.97	0.31 (-1.99 - 2.60)
	RSB122	47.16 ± 8.47	44.66 ± 7.20	-2.50** (-3.76 - -1.24)	41.64 ± 5.03	-5.51** (-7.64 - -3.38)	44.18 ± 7.32	-2.98* (-5.18 - -0.77)
	RSB123	45.10 ± 5.01	43.50 ± 4.39	-1.67* (-3.05 - -0.28)	44.43 ± 6.37	-0.74 (-2.22 - 0.74)	41.65 ± 3.89	-3.67** (-5.57 - -1.76)
Constipation (PROMIS Score)	PS	51.66 ± 5.73	49.53 ± 6.48	-2.11 (-6.19 - 1.97)	48.65 ± 7.70	-2.99* (-5.86 - -0.13)	51.94 ± 7.30	-0.20 (-3.48 - 3.08)
	RSB111	52.31 ± 7.94	48.77 ± 7.25	-3.54* (-6.47 - -0.61)	48.62 ± 7.24	-4.37* (-7.36 - -1.37)	47.20 ± 8.81	-5.79** (-9.23 - -2.34)
	RSB122	52.60 ± 9.44	48.83 ± 7.37	-3.77** (-5.78 - -1.75)	47.29 ± 6.26	-5.31** (-8.03 - -2.59)	46.57 ± 6.30	-6.03** (-9.93 - -2.14)
	RSB123	49.30 ± 5.88	42.51 ± 6.91	-6.74** (-8.69 - -4.79)	43.82 ± 8.76	-5.43** (-8.26 - -2.60)	42.1 ± 6.16	-7.04** (-9.24 - -4.84)
Gas and Bloating (PROMIS Score)	PS	58.01 ± 6.30	55.23 ± 7.20	-3.47 (-5.19 - -1.74)	52.52 ± 9.80	-6.18 (-9.29 - -3.08)	54.67 ± 6.27	-5.08** (-7.78 - -2.37)
	RSB111	59.28 ± 7.65	55.37 ± 7.96	-3.91 (-7.29 - -0.53)	54.04 ± 6.16	-5.43 (-9.17 - -1.70)	52.67 ± 7.97	-6.81** (-9.35 - -4.28)
	RSB122	57.74 ± 4.86	52.52 ± 9.17	-5.22 (-7.67 - -2.77)	53.66 ± 5.14	-4.09 (-6.24 - -1.94)	51.77 ± 5.82	-5.98** (-9.01 - -2.95)
	RSB123	56.34 ± 6.75	52.63 ± 6.33	-3.44 (-5.42 - -1.46)	51.43 ± 6.60	-4.64 (-6.23 - -3.04)	50.10 ± 7.02	-5.36** (-8.88 - -1.83)
Stools Per Day	PS	1.24 ± 0.54	1.27 ± 0.31	0.06 (-0.07 - 0.20)	1.42 ± 0.47	0.21 (-0.08 - 0.51)	1.12 ± 0.20	-0.02 (-0.16 - 0.12)
	RSB111	1.26 ± 0.62	1.42 ± 0.78	0.16* (0.04 - 0.29)	1.39 ± 0.47	0.12 (-0.02 - 0.27)	1.39 ± 0.55	0.12 (-0.11 - 0.34)
	RSB122	1.25 ± 0.55	1.52 ± 0.55	0.16* (0.01 - 0.30)	1.40 ± 0.39	0.06 (-0.07 - 0.20)	1.33 ± 0.45	0.09 (-0.08 - 0.27)
	RSB123	1.08 ± 0.32	1.08 ± 0.17	0 (-0.12 - 0.12)	1.07 ± 0.24	-0.01 (-0.11 - 0.09)	1.19 ± 0.32	0.11 (-0.04 - 0.26)
Bristol Stool Form Score	PS	3.80 ± 0.93	3.82 ± 0.92	-0.01 (-0.76 - 0.74)	4.12 ± 0.64	0.29 (-0.19 - 0.77)	3.51 ± 1.16	-0.41 (-0.87 - 0.04)
	RSB111	3.44 ± 1.08	3.62 ± 1.07	0.18 (-0.13 - 0.49)	3.52 ± 0.50	0.25 (-0.10 - 0.60)	3.44 ± 0.54	0.17 (-0.19 - 0.52)
	RSB122	3.88 ± 1.13	3.54 ± 0.74	-0.16 (-0.56 - 0.23)	3.20 ± 0.93	-0.82** (-1.16 - -0.48)	3.99 ± 0.43	0 (-0.45 - 0.45)
	RSB123	3.50 ± 0.81	4.17 ± 0.57	0.68** (0.34 - 1.01)	4.02 ± 0.79	0.53* (0.16 - 0.90)	4.40 ± 0.46	0.91** (0.58 - 1.23)
Wellbeing (PROMIS Score)	PS	53.69 ± 3.93	57.14 ± 6.45	3.73* (0.84 - 6.62)	55.43 ± 8.32	2.02 (-0.81 - 4.85)	53.34 ± 7.38	-0.19 (-2.59 - 2.22)
	RSB111	55.42 ± 6.83	54.71 ± 6.13	-0.71 (-1.83 - 0.41)	56.02 ± 6.84	-0.12 (-1.50 - 1.25)	57.12 ± 7.26	0.98 (-0.65 - 2.60)
	RSB122	54.86 ± 5.05	55.92 ± 5.76	0.33 (-1.19 - 1.84)	55.77 ± 6.54	0.91 (-0.87 - 2.68)	56.86 ± 7.60	1.99 (-1.28 - 5.27)
	RSB123	57.23 ± 3.01	60.28 ± 6.71	3.01** (1.09 - 4.93)	59.04 ± 5.39	1.77* (0.12 - 3.43)	60.46 ± 7.49	3.11* (0.44 - 5.77)
Sleep Disturbance (PROMIS Score)	PS	53.37 ± 5.84	52.94 ± 8.10	-0.10 (-5.33 - 5.13)	53.88 ± 6.76	0.84 (-3.74 - 5.42)	52.40 ± 4.63	-1.89 (-4.88 - 1.11)
	RSB111	52.31 ± 9.52	50.74 ± 10.10	-1.57** (-2.62 - -0.52)	52.18 ± 9.83	-0.08 (-1.63 - 1.47)	49.86 ± 13.61	-2.40* (-4.59 - -0.21)
	RSB122	51.76 ± 7.16	51.30 ± 4.61	-0.46 (-2.30 - 1.39)	49.13 ± 4.78	-2.62* (-4.63 - -0.61)	46.51 ± 10.63	-5.24** (-8.69 - -1.80)
	RSB123	47.16 ± 7.22	45.12 ± 7.58	-2.33** (-3.85 - -0.82)	46.30 ± 7.20	-1.15 (-3.20 - 0.90)	44.59 ± 7.97	-3.53** (-5.28 - -1.77)

## Sheet: S4
Table S4. Taxa associated with RSB or PS using log ratios of ASVs, Songbird analysis on 16S sequencing data from PP analysis.
Log (RSB / PS) +K	Association	Taxon (Silva)	Classification Confidence Silva	Taxon (Green genes)	Classification Confidence Greengenes	Feature ID
2.33115	RSB	d__Bacteria; p__Firmicutes; c__Clostridia; o__Christensenellales; f__Christensenellaceae; g__Christensenellaceae_R-7_group	0.980411	k__Bacteria; p__Firmicutes; c__Clostridia; o__Clostridiales; f__; g__; s__	0.99597	TACGTAGGGGGCAAGCGTTGTCCGGAATGATTGGGCGTAAAGGGCGCGTAGGCGGCCTGGTAAGTTTGAAGTGAAAGTCCTTCTTTTAAGGAGGGAACTGCTTTGAAAACTGTCGGGCTTGAGTGCAGGAGAGGTAAGCGGAATTCCCGG
2.25575	RSB	d__Bacteria; p__Verrucomicrobiota; c__Verrucomicrobiae; o__Verrucomicrobiales; f__Akkermansiaceae; g__Akkermansia; s__uncultured_organism	0.701201	k__Bacteria; p__Verrucomicrobia; c__Verrucomicrobiae; o__Verrucomicrobiales; f__Verrucomicrobiaceae; g__Akkermansia; s__muciniphila	1	TACAGAGGTCTCAAGCGTTGTTCGGAATCACTGGGCGTAAAGCGTGCGTAGGCGGTTTCGTAAGTCGTGTGTGAAAGGCGGGGGCTCAACCCCCGGACTGCACATGATACTGCGAGACTAGAGTAATGGAGGGGGAACCGGAATTCTCGG
2.00945	RSB	d__Bacteria; p__Bacteroidota; c__Bacteroidia; o__Bacteroidales; f__Rikenellaceae; g__Alistipes; s__Alistipes_obesi	0.999977	k__Bacteria; p__Bacteroidetes; c__Bacteroidia; o__Bacteroidales; f__Rikenellaceae; g__; s__	0.996904	TACGGAGGATCCAAGCGTTATCCGGATTTATTGGGTTTAAAGGGTGCGTAGGCGGTTTAGTAAGTCAGCGGTGAAATTTTGGTGCTTAACACCAAACGTGCCGTTGATACTGCTGGGCTAGAGAGTAGTTGCGGTAGGCGGAATGTATGG
1.98153	RSB	d__Bacteria; p__Firmicutes; c__Clostridia; o__Oscillospirales; f__[Eubacterium]_coprostanoligenes_group; g__[Eubacterium]_coprostanoligenes_group; s__unidentified	0.990752	k__Bacteria; p__Firmicutes; c__Clostridia; o__Clostridiales; f__Ruminococcaceae; g__Ruminococcus; s__	0.958002	TACGTAGGGGGCAAGCGTTGTCCGGAATTACTGGGTGTAAAGGGAGCGCAGGCGGAGAAGCAAGTCAGTGGTGAAAACGATGGGCTTAACTCATCGACTGCCATTGAAACTGTTTCCCTTGAGTGAAGTAGAGGCAGGCGGAATTCCGAG
1.83781	RSB	d__Bacteria; p__Bacteroidota; c__Bacteroidia; o__Bacteroidales; f__Rikenellaceae; g__Alistipes	1	k__Bacteria; p__Bacteroidetes; c__Bacteroidia; o__Bacteroidales; f__Rikenellaceae; g__Alistipes; s__onderdonkii	0.981018	TACGGAGGATTCAAGCGTTATCCGGATTTATTGGGTTTAAAGGGTGCGTAGGCGGTTTGATAAGTTAGAGGTGAAATCCCGGGGCTTAACTCCGGAACTGCCTCTAATACTGTTAGACTAGAGAGTAGTTGCGGTAGGCGGAATGTATGG
1.82678	RSB	d__Bacteria; p__Firmicutes; c__Clostridia; o__Lachnospirales; f__Lachnospiraceae; g__Lachnospira	0.999037	k__Bacteria; p__Firmicutes; c__Clostridia; o__Clostridiales; f__Lachnospiraceae; g__Lachnospira; s__	0.999802	TACGTATGGAGCAAGCGTTATCCGGATTTACTGGGTGTAAAGGGAGTGTAGGTGGTATCACAAGTCAGAAGTGAAAGCCCGGGGCTCAACCCCGGGACTGCTTTTGAAACTGTGGAACTGGAGTGCAGGAGAGGTAAGTGGAATTCCTAG
1.77711	RSB	d__Bacteria; p__Firmicutes; c__Clostridia; o__Lachnospirales; f__Lachnospiraceae; g__Blautia; s__uncultured_Blautia	0.911366	k__Bacteria; p__Firmicutes; c__Clostridia; o__Clostridiales; f__Lachnospiraceae; g__Blautia; s__	0.985211	TACGTAGGGGGCAAGCGTTATCCGGATTTACTGGGTGTAAAGGGAGCGTAGACGGCATAACAAGTCTGATGTGAAAGGCTGGGGCTTAACCCCGGGACTGCATTGGAAACTGTTAAGCTTGAGTGCCGGAGGGGTAAGCGGAATTCCTAG
1.67361	RSB	d__Bacteria; p__Firmicutes; c__Clostridia; o__Lachnospirales; f__Lachnospiraceae; g__Lachnoclostridium	0.99862	k__Bacteria; p__Firmicutes; c__Clostridia; o__Clostridiales; f__Lachnospiraceae; g__Clostridium	0.999726	TACGTAGGGGGCAAGCGTTATCCGGATTTACTGGGTGTAAAGGGAGCGTAGACGGCGAAGCAAGTCTGAAGTGAAAACCCAGGGCTCAACCCTGGGACTGCTTTGGAAACTGTTTTGCTAGAGTGTCGGAGAGGTAAGTGGAATTCCTAG
1.53886	RSB	d__Bacteria; p__Firmicutes; c__Clostridia; o__Christensenellales; f__Christensenellaceae; g__Christensenellaceae_R-7_group; s__human_gut	0.998875	k__Bacteria; p__Firmicutes; c__Clostridia; o__Clostridiales; f__Christensenellaceae; g__; s__	0.999988	TACGTAGGGGGCGAGCGTTGTCCGGAATTACTGGGCGTAAAGGGTGCGTAGGCGGTTTGGTAAGTTGGATGTGAAATACCCGGGCTTAACTTGGGGGCTGCATCCAATACTGTCGGACTTGAGTGCAGGAGAGGAAAGCGGAATTCCTAG
1.42644	RSB	d__Bacteria; p__Bacteroidota; c__Bacteroidia; o__Bacteroidales; f__Bacteroidaceae; g__Bacteroides	1	k__Bacteria; p__Bacteroidetes; c__Bacteroidia; o__Bacteroidales; f__Bacteroidaceae; g__Bacteroides; s__	0.978099	TACGGAGGATCCGAGCGTTATCCGGATTTATTGGGTTTAAAGGGAGCGTAGGCGGACTATTAAGTCAGCTGTGAAAGTTTGCGGCTCAACCGTAAAATTGCAGTTGATACTGGTCGTCTTGAGTGCAGTAGAGGTAGGCGGAATTCGTGG
1.39879	RSB	d__Bacteria; p__Bacteroidota; c__Bacteroidia; o__Bacteroidales; f__Rikenellaceae; g__Alistipes; s__Alistipes_shahii	0.881788	k__Bacteria; p__Bacteroidetes; c__Bacteroidia; o__Bacteroidales; f__Rikenellaceae	1	TACGGAGGATCCAAGCGTTATCCGGATTTATTGGGTTTAAAGGGTGCGTAGGCGGTTTGATAAGTTAGAGGTGAAATACCGGTGCTTAACACCGGAACTGCCTCTAATACTGTTGAACTAGAGAGTAGTTGCGGTAGGCGGAATGTATGG
1.37799	RSB	d__Bacteria; p__Firmicutes; c__Clostridia; o__Oscillospirales; f__Ruminococcaceae; g__Faecalibacterium	0.999823	k__Bacteria; p__Firmicutes; c__Clostridia; o__Clostridiales; f__Ruminococcaceae; g__Faecalibacterium; s__prausnitzii	0.999967	AACGTAGGTCACAAGCGTTGTCCGGAATTACTGGGTGTAAAGGGAGCGCAGGCGGGAGAACAAGTTGGAAGTGAAATCCATGGGCTCAACCCATGAACTGCTTTCAAAACTGTTTTTCTTGAGTAGTGCAGAGGTAGGCGGAATTCCCGG
1.36552	RSB	d__Bacteria; p__Firmicutes; c__Clostridia; o__Lachnospirales; f__Lachnospiraceae; g__Eisenbergiella	0.999992	k__Bacteria; p__Firmicutes; c__Clostridia; o__Clostridiales; f__Lachnospiraceae	0.872235	TACGTAGGGGGCAAGCGTTATCCGGATTTACTGGGTGTAAAGGGAGCGTAGACGGCATGGCAAGCCAGATGTGAAAACCCAGGGCTCAACCTTGGGATTGCATTTGGAACTGCCAGGCTGGAGTGCAGGAGAGGTAAGCGGAATTCCTAG
1.31483	RSB	d__Bacteria; p__Firmicutes; c__Clostridia; o__Lachnospirales; f__Lachnospiraceae; g__Eisenbergiella; s__uncultured_organism	0.824927	k__Bacteria; p__Firmicutes; c__Clostridia; o__Clostridiales; f__Lachnospiraceae	0.915572	TACGTAGGGGGCAAGCGTTATCCGGATTTACTGGGTGTAAAGGGAGCGTAGACGGCATGACAAGCCAGATGTGAAAACCCAGGGCTCAACCCTGGGACTGCATTTGGAACTGCCAGGCTGGAGTGCAGGAGAGGTAAGCGGAATTCCTAG
1.30426	RSB	d__Bacteria; p__Firmicutes; c__Clostridia; o__Peptostreptococcales-Tissierellales; f__Anaerovoracaceae; g__Family_XIII_AD3011_group; s__uncultured_organism	0.842664	k__Bacteria; p__Firmicutes; c__Clostridia; o__Clostridiales; f__[Mogibacteriaceae]; g__; s__	0.999376	TACGTAGGGGGCGAGCGTTATCCGGAATTATTGGGCGTAAAGAGTGCGTAGGTGGTAACTTAAGCGCGGGGTTTAAGGCAATGGCTTAACCATTGTTCGCCCTGCGAACTGGGATACTTGAGTGCAGGAGAGGAAAGCGGAATTCCTAGT
-1.32073	PS	d__Bacteria; p__Firmicutes; c__Clostridia; o__Lachnospirales; f__Lachnospiraceae; g__[Eubacterium]_ventriosum_group; s__uncultured_Lachnospiraceae	0.777584	k__Bacteria; p__Firmicutes; c__Clostridia; o__Clostridiales; f__Lachnospiraceae; g__Anaerostipes; s__	0.997639	TACGTATGGGGCAAGCGTTATCCGGATTTACTGGGTGTAAAGGGAGCGTAGGCGGCATGGCAAGTCAGAAGTGAAAGCCTGGGGCTCAACCCCGGAATTGCTTTTGAAACTGTCAGGCTAGAGTGTCGGAGGGGTAAGCGGAATTCCTAG
-1.40864	PS	d__Bacteria; p__Firmicutes; c__Clostridia; o__Lachnospirales; f__Lachnospiraceae; g__Lachnospiraceae_UCG-004	0.773781	k__Bacteria; p__Firmicutes; c__Clostridia; o__Clostridiales; f__Lachnospiraceae; g__; s__	0.948708	TACGTAGGGGGCAAGCGTTATCCGGATTTACTGGGTGTAAAGGGAGCGTAGACGGCGACGCAAGTCTGAAGTGAAATACCCGGGCTCAACCTGGGAACTGCTTTGGAAACTGTGTTGCTAGAGTGCTGGAGAGGTAAGCGGAATTCCTAG
-1.48353	PS	d__Bacteria; p__Firmicutes; c__Clostridia; o__Lachnospirales; f__Lachnospiraceae; g__Blautia; s__metagenome	0.700687	k__Bacteria; p__Firmicutes; c__Clostridia; o__Clostridiales; f__Lachnospiraceae; g__Blautia; s__	0.993626	TACGTAGGGGGCAAGCGTTATCCGGATTTACTGGGTGTAAAGGGAGCGTAGACGGATTAGCAAGTCTGATGTGAAAGGCAGGGGCTCAACCCCTGGACTGCATTGGAAACTGCCAGTCTTGAGTGCCGGAGAGGTAAGCGGAATTCCTAG
-1.6054	PS	d__Bacteria; p__Firmicutes; c__Clostridia; o__Peptostreptococcales-Tissierellales; f__Peptostreptococcaceae; g__Intestinibacter	0.96179	k__Bacteria; p__Firmicutes; c__Clostridia; o__Clostridiales	1	TACGTAGGGGGCTAGCGTTATCCGGATTTACTGGGCGTAAAGGGTGCGTAGGCGGTCTTTTAAGTCAGGAGTGAAAGGCTACGGCTCAACCGTAGTAAGCTCTTGAAACTGGAGGACTTGAGTGCAGGAGAGGAGAGTGGAATTCCTAGT
-1.66048	PS	d__Bacteria; p__Firmicutes; c__Clostridia; o__Oscillospirales; f__Oscillospiraceae; g__UCG-002; s__uncultured_organism	0.922257	k__Bacteria; p__Firmicutes; c__Clostridia; o__Clostridiales; f__Ruminococcaceae; g__Oscillospira; s__	0.848324	TACGTAGGTGGCAAGCGTTGTCCGGATTTACTGGGTGTAAAGGGCGTGCAGCCGGGTCTGCAAGTCAGATGTGAAATCCATGGGCTCAACCCATGAACTGCATTTGAAACTGTAGATCTTGAGTGTCGGAGGGGCAATCGGAATTCCTAG
-1.77201	PS	d__Bacteria; p__Firmicutes; c__Clostridia; o__Lachnospirales; f__Lachnospiraceae; g__[Eubacterium]_xylanophilum_group; s__uncultured_organism	0.90312	k__Bacteria; p__Firmicutes; c__Clostridia; o__Clostridiales; f__Lachnospiraceae; g__Coprococcus; s__	0.822148	TACGTAGGGGGCAAGCGTTATCCGGATTTACTGGGTGTAAAGGGTGCGTAGGTGGCAAGGCAAGTCAGATGTGAAAGCCCGGGGCTCAACCCCGGTACTGCATTTGAAACTGTCTAGCTAGAGTGCAGGAGAGGTAAGCGGAATTCCTAG
-1.77496	PS	d__Bacteria; p__Firmicutes; c__Clostridia; o__Oscillospirales; f__Oscillospiraceae; g__NK4A214_group; s__metagenome	0.900957	k__Bacteria; p__Firmicutes; c__Clostridia; o__Clostridiales; f__Ruminococcaceae; g__; s__	0.859766	TACGTAGGTGGCGAGCGTTATCCGGATTTACTGGGTGTAAAGGGCGCGTAGGCGGGAATGCAAGTCAGATGTGAAATCCAAGGGCTCAACCCTTGAACTGCATTTGAAACTGTATTTCTTGAGTGTCGGAGAGGTTGACGGAATTCCTAG
-1.88155	PS	d__Bacteria; p__Bacteroidota; c__Bacteroidia; o__Bacteroidales; f__Bacteroidaceae; g__Bacteroides; s__Bacteroides_stercoris	0.894369	k__Bacteria; p__Bacteroidetes; c__Bacteroidia; o__Bacteroidales; f__Bacteroidaceae; g__Bacteroides; s__	0.732043	TACGGAGGATCCGAGCGTTATCCGGATTTATTGGGTTTAAAGGGAGCGTAGGCGGGTTGTTAAGTCAGTTGTGAAAGTTTGCGGCTCAACCGTAAAATTGCAGTTGATACTGGCGACCTTGAGTGCAACAGAGGTAGGCGGAATTCGTGG
-1.94367	PS	d__Bacteria; p__Firmicutes; c__Clostridia; o__Oscillospirales; f__Ruminococcaceae; g__Subdoligranulum	0.993665	k__Bacteria; p__Firmicutes; c__Clostridia; o__Clostridiales; f__Ruminococcaceae	1	AACGTAGGGTGCAAGCGTTGTCCGGAATTACTGGGTGTAAAGGGAGCGCAGGCGGACCGGCAAGTTGGAAGTGAAATCCATGGGCTCAACCCGTGAATTGCTTTCAAAACTGCTGGCCTTGAGTAGTGCAGAGGTAGGTGGAATTCCCGG
-2.02368	PS	d__Bacteria; p__Firmicutes; c__Clostridia; o__Lachnospirales; f__Lachnospiraceae; g__[Eubacterium]_eligens_group	0.999996	k__Bacteria; p__Firmicutes; c__Clostridia; o__Clostridiales; f__Lachnospiraceae; g__Lachnospira; s__	1	TACGTATGGAGCAAGCGTTATCCGGATTTACTGGGTGTAAAGGGAGTGTAGGTGGCCATGCAAGTCAGAAGTGAAAATCCGGGGCTCAACCCCGGAACTGCTTTTGAAACTGTAAGGCTAGAGTGCAGGAGGGGTGAGTGGAATTCCTAG
-2.14215	PS	d__Bacteria; p__Firmicutes; c__Clostridia; o__Peptostreptococcales-Tissierellales; f__Anaerovoracaceae; g__Family_XIII_UCG-001; s__uncultured_bacterium	0.999885	k__Bacteria; p__Firmicutes; c__Clostridia; o__Clostridiales; f__[Mogibacteriaceae]; g__; s__	0.998893	TACGTAGGGGGCAAGCGTTGTCCGGAATTATTGGGCGTAAAGAGTACGTAGGCGGTTTGCTAAGCGCAAGGTGAAAGGCAGTGGCTTAACCATTGTAAGCCTTGCGAACTGACAGACTTGAGTGCAGGAGAGGAAAGCGGAATTCCTAGT
-2.15173	PS	d__Bacteria; p__Firmicutes; c__Clostridia; o__Lachnospirales; f__Lachnospiraceae; g__[Eubacterium]_eligens_group	0.999995	k__Bacteria; p__Firmicutes; c__Clostridia; o__Clostridiales; f__Lachnospiraceae; g__Lachnospira; s__	1	TACGTATGGAGCAAGCGTTATCCGGATTTACTGGGTGTAAAGGGAGTGTAGGTGGCCATGCAAGTCAGAAGTGAAAATCCGGGGCTCAACCCCGGAACTGCTTTTGAAACTGTAAGGCTGGAGTGCAGGAGGGGTGAGTGGAATTCCTAG
-2.25065	PS	d__Bacteria; p__Firmicutes; c__Clostridia; o__Lachnospirales; f__Lachnospiraceae; g__Lachnospira	0.995839	k__Bacteria; p__Firmicutes; c__Clostridia; o__Clostridiales; f__Lachnospiraceae; g__Lachnospira; s__	0.999986	TACGTATGGAGCAAGCGTTATCCGGATTTACTGGGTGTAAAGGGAGTGTAGGTGGCCAGGCAAGTCAGAAGTGAAAGCCCGGGGCTCAACCCCGGGACTGCTTTTGAAACTGCAGGGCTAGAGTGCAGGAGGGGCAAGTGGAATTCCTAG
-2.39365	PS	d__Bacteria; p__Actinobacteriota; c__Actinobacteria; o__Bifidobacteriales; f__Bifidobacteriaceae; g__Bifidobacterium	1	k__Bacteria; p__Actinobacteria; c__Actinobacteria; o__Bifidobacteriales; f__Bifidobacteriaceae; g__Bifidobacterium; s__adolescentis	0.773749	TACGTAGGGTGCAAGCGTTATCCGGAATTATTGGGCGTAAAGGGCTCGTAGGCGGTTCGTCGCGTCCGGTGTGAAAGTCCATCGCTTAACGGTGGATCCGCGCCGGGTACGGGCGGGCTTGAGTGCGGTAGGGGAGACTGGAATTCCCGG
-3.3911	PS	d__Bacteria; p__Bacteroidota; c__Bacteroidia; o__Bacteroidales; f__Bacteroidaceae; g__Bacteroides	1	k__Bacteria; p__Bacteroidetes; c__Bacteroidia; o__Bacteroidales; f__Bacteroidaceae; g__Bacteroides; s__	0.999153	TACGGAGGATCCGAGCGTTATCCGGATTTATTGGGTTTAAAGGGAGCGTAGATGGGTTGTTAAGTCAGTTGTGAAAGTTTGCGGCTCAACCGTAAAATTGCAATTGATACTGGCAGTCTTGAGTACAGTTGAGGTAGGCGGAATTCGTGG

## Sheet: S5
Table S5. The number of participants in the ITT and PP analyses.
(a) by group for each timepoint and outcome					(b) Total at each visit
Outcome	Visit	Group	n (ITT)	n (PP)	Outcomes	Visit	ITT	PP
Acetate	base	PS	10	8	For Acetate, Propionate, butyrate, SCFA	base	40	36
		RSB111	10	10		3	37	34
		RSB122	11	9		4	32	29
		RSB123	9	9		5	36	30
	3	PS	8	7	Diarrhea	base	40	36
		RSB111	10	10		3	39	35
		RSB122	11	9		4	38	34
		RSB123	8	8		5	39	33
	4	PS	7	5	Constipation	base	40	36
		RSB111	8	8		3	39	35
		RSB122	9	8		4	38	34
		RSB123	8	8		5	39	33
	5	PS	8	5	Gas and Bloating	base	40	36
		RSB111	9	9		3	39	35
		RSB122	11	9		4	38	34
		RSB123	8	7		5	39	33
Propionate	base	PS	10	8	Bristol Stool Form	base	38	35
		RSB111	10	10		3	40	36
		RSB122	11	9		4	39	35
		RSB123	9	9		5	39	33
	3	PS	8	7	Stools Per Day	base	38	35
		RSB111	10	10		3	40	36
		RSB122	11	9		4	39	35
		RSB123	8	8		5	39	33
	4	PS	7	5	Wellbeing	base	40	36
		RSB111	8	8		3	37	34
		RSB122	9	8		4	38	34
		RSB123	8	8		5	39	33
	5	PS	8	5	Sleep Disturbance	base	40	36
		RSB111	9	9		3	38	35
		RSB122	11	9		4	38	34
		RSB123	8	7		5	39	33
n-Butyrate	base	PS	10	8
		RSB111	10	10
		RSB122	11	9
		RSB123	9	9
	3	PS	8	7
		RSB111	10	10
		RSB122	11	9
		RSB123	8	8
	4	PS	7	5
		RSB111	8	8
		RSB122	9	8
		RSB123	8	8
	5	PS	8	5
		RSB111	9	9
		RSB122	11	9
		RSB123	8	7
Total SCFA	base	PS	10	8
		RSB111	10	10
		RSB122	11	9
		RSB123	9	9
	3	PS	8	7
		RSB111	10	10
		RSB122	11	9
		RSB123	8	8
	4	PS	7	5
		RSB111	8	8
		RSB122	9	8
		RSB123	8	8
	5	PS	8	5
		RSB111	9	9
		RSB122	11	9
		RSB123	8	7
Diarrhea	base	PS	10	8
		RSB111	10	10
		RSB122	11	9
		RSB123	9	9
	3	PS	9	7
		RSB111	10	10
		RSB122	11	9
		RSB123	9	9
	4	PS	9	7
		RSB111	9	9
		RSB122	11	9
		RSB123	9	9
	5	PS	10	7
		RSB111	9	9
		RSB122	11	9
		RSB123	9	8
Constipation	base	PS	10	8
		RSB111	10	10
		RSB122	11	9
		RSB123	9	9
	3	PS	9	7
		RSB111	10	10
		RSB122	11	9
		RSB123	9	9
	4	PS	9	7
		RSB111	9	9
		RSB122	11	9
		RSB123	9	9
	5	PS	10	7
		RSB111	9	9
		RSB122	11	9
		RSB123	9	8
Gas and Bloating	base	PS	10	8
		RSB111	10	10
		RSB122	11	9
		RSB123	9	9
	3	PS	9	7
		RSB111	10	10
		RSB122	11	9
		RSB123	9	9
	4	PS	9	7
		RSB111	9	9
		RSB122	11	9
		RSB123	9	9
	5	PS	10	7
		RSB111	9	9
		RSB122	11	9
		RSB123	9	8
Bristol Stool Form	base	PS	10	8
		RSB111	10	10
		RSB122	9	8
		RSB123	9	9
	3	PS	10	8
		RSB111	10	10
		RSB122	11	9
		RSB123	9	9
	4	PS	10	8
		RSB111	9	9
		RSB122	11	9
		RSB123	9	9
	5	PS	10	7
		RSB111	9	9
		RSB122	11	9
		RSB123	9	8
Stools Per Day	base	PS	10	8
		RSB111	10	10
		RSB122	9	8
		RSB123	9	9
	3	PS	10	8
		RSB111	10	10
		RSB122	11	9
		RSB123	9	9
	4	PS	10	8
		RSB111	9	9
		RSB122	11	9
		RSB123	9	9
	5	PS	10	7
		RSB111	9	9
		RSB122	11	9
		RSB123	9	8
Wellbeing	base	PS	10	8
		RSB111	10	10
		RSB122	11	9
		RSB123	9	9
	3	PS	9	7
		RSB111	10	10
		RSB122	9	8
		RSB123	9	9
	4	PS	9	7
		RSB111	9	9
		RSB122	11	9
		RSB123	9	9
	5	PS	10	7
		RSB111	9	9
		RSB122	11	9
		RSB123	9	8
Sleep Disturbance	base	PS	10	8
		RSB111	10	10
		RSB122	11	9
		RSB123	9	9
	3	PS	9	7
		RSB111	10	10
		RSB122	10	9
		RSB123	9	9
	4	PS	9	7
		RSB111	9	9
		RSB122	11	9
		RSB123	9	9
	5	PS	10	7
		RSB111	9	9
		RSB122	11	9
		RSB123	9	8

## Sheet: S6
Table S6. The Number of participants in the ANCOVA analyses.
Outcome	Assmnt	n (ITT)	n (PP)
Acetate	3	37	34
Acetate	4	32	29
Acetate	5	36	30
Propionate	3	37	34
Propionate	4	32	29
Propionate	5	36	30
n-Butyrate	3	37	34
n-Butyrate	4	32	29
n-Butyrate	5	36	30
Total SCFA	3	37	34
Total SCFA	4	32	29
Total SCFA	5	36	30
Diarrhea	3	39	35
Diarrhea	4	38	34
Diarrhea	5	39	33
Constipation	3	39	35
Constipation	4	38	34
Constipation	5	39	33
Gas and Bloating	3	39	35
Gas and Bloating	4	38	34
Gas and Bloating	5	39	33
Bristol Stool Form	3	38	35
Bristol Stool Form	4	37	34
Bristol Stool Form	5	37	32
Stools Per Day	3	38	35
Stools Per Day	4	37	34
Stools Per Day	5	37	32
Wellbeing	3	37	34
Wellbeing	4	38	34
Wellbeing	5	39	33
Sleep Disturbance	3	38	35
Sleep Disturbance	4	38	34
Sleep Disturbance	5	39	33

## Sheet: S7
Table S7. The Number of Participants in the Random Effects Model Analyses.
Outcome	ITT	PP	Smart Cap
Acetate	39	35	30
Propionate	39	35	30
n-Butyrate	39	35	30
Total SCFA	39	35	30
Diarrhea	40	36	31
Constipation	40	36	31
Gas and Bloating	40	36	31
Bristol Stool Form	38	35	30
Stools Per Day	38	35	30
Wellbeing	40	36	31
Sleep Disturbance	40	36	31
